# Supplementary material for: The Upregulation of L1CAM by SVHRSP Mitigates Neuron Damage, Spontaneous Seizures, and Cognitive Dysfunction in a Kainic Acid-Induced Rat Model of Epilepsy
Source: Biomolecules. 2025 Jul 17;15(7):1032. doi: 10.3390/biom15071032 (PMC12293612; doi:10.3390/biom15071032)
Supplement: Supplementary file 1 [file biomolecules-15-01032-s001.zip]

Archive with 1 entries (1 files):
- biomolecules-3652462-supplementary.pdf
